# Supplementary material for: Arsenic Trioxide Triggers Apoptosis of Metastatic Oral Squamous Cells Carcinoma with Concomitant Downregulation of GLI1 in Hedgehog Signaling
Source: Biomedicines. 2022 Dec 19;10(12):3293. doi: 10.3390/biomedicines10123293 (PMC9775978; doi:10.3390/biomedicines10123293)
Supplement: Supplementary file 1 [file biomedicines-10-03293-s001.zip]

Archive with 1 entries (1 files):
- biomedicines-2010942-supplementary.tif
